# Supplementary material for: Effect of Benzydamine Hydrochloride on Dental Plaque Accumulation During Short-Term Restricted Oral Hygiene: A Randomized, Placebo-Controlled Trial
Source: Pharmaceuticals (Basel). 2026 Jun 30;19(7):1013. doi: 10.3390/ph19071013 (PMC13414605; doi:10.3390/ph19071013)
Supplement: Supplementary file 1 [file pharmaceuticals-19-01013-s001.zip]

Archive with 1 entries (1 files):
- pharmaceuticals-4329320-supplementary.pdf
